# Supplementary material for: Matrix metalloproteinase-9 in relation to patients with complications after colorectal surgery: a systematic review
Source: Int J Colorectal Dis. 2020 Aug 31;36(1):1–10. doi: 10.1007/s00384-020-03724-6 (PMC7782374; doi:10.1007/s00384-020-03724-6)
Supplement: Supplementary file 2 — (XLSX 12 kb) [file 384_2020_3724_MOESM2_ESM.xlsx]

## Sheet: Sheet1
Study		Selection				Comparability	Outcomes			Total
		Representativeness	Selection of nonexposed	Ascertainment exposure	Outcomes not present at start of study		Assessment	Length of follow-up	Adequacy of follow-up
Alonso	2017	1	1	1	1	2	1	1	1	9
Angenete	2007	0	1	1	1	0	1	1	1	6
Baker	2003	0	1	1	1	0	1	1	1	6
Kostić	2015	0	1	1	1	0	1	1	1	6
Pasternak	2010	0	1	1	1	0	1	1	1	6
Stumpf	2005	0	1	1	1	0	1	1	1	6
Sparreboom	2019	1	1	1	1	2	1	1	1	9
