# Supplementary material for: Matrix metalloproteinase-9 in relation to patients with complications after colorectal surgery: a systematic review
Source: Int J Colorectal Dis. 2020 Aug 31;36(1):1–10. doi: 10.1007/s00384-020-03724-6 (PMC7782374; doi:10.1007/s00384-020-03724-6)
Supplement: Supplementary file 3 — (XLSX 11 kb) [file 384_2020_3724_MOESM3_ESM.xlsx]

## Sheet: Sheet1
Study										Additional criteria in the case of comparative study
		A clearly stated aim	Inclusion of consecutive patients	Prospective collection of data	Endpoints appropriate to the aim of the study	Unbiased assessment of the study endpoint	Follow-up period appropriate to the aim of the study	Loss to follow-up less than 5%	Prospective calculation of the study size	An adequate control group	Contemporary groups	Baseline equivalence of groups	Adequate statistical analyses	Total
Alonso	2017	2	2	1	2	0	0	2	2	0	2	2	1	16
Angenete	2007	2	1	1	2	2	0	2	0	0	2	0	0	12
Baker	2003	2	1	0	2	0	2	2	0	0	2	0	0	11
Kostić	2015	2	1	1	2	0	2	2	0	0	2	2	1	15
Pasternak	2010	2	1	1	2	0	0	2	0	0	2	2	2	14
Stumpf	2005	2	1	1	2	0	0	2	0	0	2	2	0	12
Sparreboom	2019	2	2	2	2	0	2	2	0	0	2	2	2	18
