# Supplementary material for: Matrix metalloproteinase-9 in relation to patients with complications after colorectal surgery: a systematic review
Source: Int J Colorectal Dis. 2020 Aug 31;36(1):1–10. doi: 10.1007/s00384-020-03724-6 (PMC7782374; doi:10.1007/s00384-020-03724-6)
Supplement: Supplementary file 4 — (XLSX 12 kb) [file 384_2020_3724_MOESM4_ESM.xlsx]

## Sheet: Sheet1
Study		Selection			Performance		Detection		Attrition	Reporting	Other
		Sequence generation	Baseline characteristics	Allocation concealment	Random housing	Blinding	Random outcome assessment	Blinding	Incomplete outcome data	Selective outcome reporting	Other sources of bias
Ågren	2006	-	+	?	?	?	+	+	+	+	?
De Hingh	2005	+	+	+	?	?	+	+	+	+	?
Seifert	1996	+	+	?	?	?	+	+	+	+	?
Shaper	2001	-	+	?	?	?	+	+	+	+	?
Shogan	2015	-	?	?	?	?	+	+	+	+	?
+	positive
-	absent
?	not reported
